# Supplementary material for: Essential Oil Compositions of Pinus Species (P. contorta Subsp. contorta, P. ponderosa var. ponderosa, and P. flexilis); Enantiomeric Distribution of Terpenoids in Pinus Species
Source: Molecules. 2022 Sep 2;27(17):5658. doi: 10.3390/molecules27175658 (PMC9457545; doi:10.3390/molecules27175658)
Supplement: Supplementary file 1 [file molecules-27-05658-s001.zip]

Archive with 1 entries (1 files):
- molecules-1900887-supplementary.pdf
